# Supplementary material for: Effect of mechanistic target of rapamycin inhibitors on postrenal transplantation malignancy: A nationwide cohort study
Source: Cancer Med. 2018 Aug 16;7(9):4296–307. doi: 10.1002/cam4.1676 (PMC6144254; doi:10.1002/cam4.1676)
Supplement: Supplementary file 1 [file CAM4-7-4296-s001.xlsx]

## Sheet: Table appendix
Model1 Crude Rate
	Overall cancer				Urothelial malignancy				Kidney malignancy				Liver malignancy				Digestive system malignancy
mTORi	Hazard ratio	95% CI			Hazard ratio	95% CI			Hazard ratio	95% CI			Hazard ratio	95% CI			Hazard ratio	95% CI
Never used
Users	0.9	0.698	1.162		0.883	0.603	1.293		0.74	0.376	1.455		0.932	0.475	1.83		1.106	0.518	2.362
Never used
using 1-5 years	1.019	0.824	1.259		1.019	0.747	1.39		0.702	0.361	1.363		1.377	0.824	2.301		0.949	0.491	1.832
using more than 5 years	0.755	0.577	0.988		0.717	0.478	1.075		0.713	0.335	1.519		0.436	0.173	1.1		1.097	0.542	2.22
Model 2 Adjusted for age and gender
	Overall cancer				Urothelial malignancy				Kidney malignancy				Liver malignancy				Digestive system malignancy
mTORi	Hazard ratio	95% CI			Hazard ratio	95% CI			Hazard ratio	95% CI			Hazard ratio	95% CI			Hazard ratio	95% CI
Never used
Users	0.888	0.688	1.146		0.885	0.604	1.295		0.727	0.369	1.429		0.898	0.457	1.765		1.07	0.501	2.285
Never used
using 1-5 years	1.023	0.828	1.264		1.026	0.752	1.4		0.72	0.37	1.401		1.381	0.826	2.309		0.977	0.506	1.887
using more than 5 years	0.779	0.595	1.019		0.758	0.506	1.136		0.731	0.343	1.56		0.427	0.169	1.079		1.087	0.537	2.202
Model 3 Adjusted for age, gender, comorbidities, modalities of renal replacement therapy before transplantation and immunosuppressive agent.
	Overall cancer				Urothelial malignancy				Kidney malignancy				Liver malignancy				Digestive system malignancy
mTORi	Hazard ratio	95% CI			Hazard ratio	95% CI			Hazard ratio	95% CI			Hazard ratio	95% CI			Hazard ratio	95% CI
Never used
Users	0.678	0.443	1.038		0.644	0.34	1.217		0.477	0.155	1.469		0.939	0.319	2.759		0.773	0.227	2.634
Never used
using 1-5 years	0.882	0.655	1.186		0.8	0.515	1.24		0.525	0.211	1.304		1.661	0.823	3.35		0.703	0.28	1.762
using more than 5 years	0.673	0.478	0.948		0.6	0.359	0.99		0.522	0.195	1.402		0.523	0.183	1.49		0.752	0.286	1.973
